# Supplementary material for: Improving Enamel Acid Resistance by an Intraoral Fluoride-Release Device Incorporating Cationic Hydroxy Cellulose Gel Using 3D Printer Molding
Source: Materials (Basel). 2024 Nov 23;17(23):5731. doi: 10.3390/ma17235731 (PMC11642292; doi:10.3390/ma17235731)
Supplement: Supplementary file 1 [file materials-17-05731-s001.zip]

Archive with 1 entries (1 files):
- materials-3277466-supplementary.pdf
